# Supplementary material for: Association between Meteorological Factors and Outpatient Visits for Herpes Zoster in Hefei, China: A Time-Series Analysis
Source: Int J Environ Res Public Health. 2023 Jan 23;20(3):2097. doi: 10.3390/ijerph20032097 (PMC9915272; doi:10.3390/ijerph20032097)
Supplement: Supplementary file 1 [file ijerph-20-02097-s001.zip]

Archive with 1 entries (1 files):
- ijerph-2079492-supplementary.pdf
